# Supplementary material for: Physiological and Proteomic Responses of Cassava to Short-Term Extreme Cool and Hot Temperature
Source: Plants (Basel). 2022 Sep 3;11(17):2307. doi: 10.3390/plants11172307 (PMC9460903; doi:10.3390/plants11172307)
Supplement: Supplementary file 1 [file plants-11-02307-s001.zip]

Archive with 1 entries (1 files):
- plants-1880128-supplementary.pdf
